# Supplementary material for: LLGL2 Inhibits Ovarian Cancer Metastasis by Regulating Cytoskeleton Remodeling via ACTN1
Source: Cancers (Basel). 2023 Dec 18;15(24):5880. doi: 10.3390/cancers15245880 (PMC10742334; doi:10.3390/cancers15245880)
Supplement: Supplementary file 1 [file cancers-15-05880-s001.zip]

Archive with 2 entries (2 files):
- cancers-2698058-original-images.pdf
- cancers-2698058-supplementary.pdf
